# Supplementary material for: Ash1l Methylates Lys36 of Histone H3 Independently of Transcriptional Elongation to Counteract Polycomb Silencing
Source: PLoS Genet. 2013 Nov 7;9(11):e1003897. doi: 10.1371/journal.pgen.1003897 (PMC3820749; doi:10.1371/journal.pgen.1003897)
Supplement: Table S1 — Results from intercrossing of Ash1l ΔSET heterozygote. Each offspring obtained by mating heterozygotes was genotyped around 3 to 4 weeks after birth by allele-specific PCR using the primers listed in Table S4. (XLSX) [file pgen.1003897.s012.xlsx]

## Sheet: Table S1
Table S1. Results from intercrossing of Ash1l ∆SET heterozygote.
	Total	+/+	+/∆SET	∆SET/∆SET
Population (♀:♂)	59 (33:26)	9 (5:4)	35 (21:14)	15 (7:8)
Ratio (♀:♂)	100% (55.9:44.1)	15.3% (8.5:6.8)	59.3% (35.6:23.7)	25.4% (11.9:13.6)
