# Supplementary material for: Ash1l Methylates Lys36 of Histone H3 Independently of Transcriptional Elongation to Counteract Polycomb Silencing
Source: PLoS Genet. 2013 Nov 7;9(11):e1003897. doi: 10.1371/journal.pgen.1003897 (PMC3820749; doi:10.1371/journal.pgen.1003897)
Supplement: Table S2 — RA-responsive genes and ΔSET-impaired genes. Listed are 543 genes with a value over 2.5 following Δlog2 transformation of modified FPKM values in wild-type ES cells after 10 nM RA treatment for 2 days (WT+RA) over those of undifferentiated cells (WT). Raw FPKM values are shown here. Genes that were down-regulated in ΔSET ES cells are indicated as “Yes” in column F. (XLSX) [file pgen.1003897.s013.xlsx]

## Sheet: Table S2
Table S2. RA-responsive genes and ∆SET-impaired genes.
FPKM values obtained from RNA-Seq analyses are shown.
	FPKM value (raw)
Gene Name	WT	∆SET	WT+RA	∆SET+RA	∆SET-impaired?
Col3a1	0.0132424	0.0157481	2.93656	0.347092	Yes
Col4a6	0.0165222	0.0130989	0.855519	0.0563324	Yes
Lemd1	0.047075	0.167947	0.847843	0.0601885	Yes
Galnt14	0.0940985	0.0746022	3.97209	0.601555	Yes
Samd5	0.0619656	0.0184226	1.02884	0.0990337	Yes
Wnt6	1.23762	1.51709	27.8413	4.89321	Yes
Osr1	0.0471697	0.0183778	1.16893	0.132996	Yes
Myh7	0.365983	0.486782	3.37696	0.543072	Yes
Hoxc8	0.0655024	0.0493463	4.04506	0.839426	Yes
Hoxc9	0.0234269	0.0557192	4.98404	1.0783	Yes
Col4a5	0.0930909	0.069744	2.79556	0.577591	Yes
Prss23	0.070464	0.111729	13.9071	3.27337	Yes
Wnt10a	0.121131	0.192067	2.77248	0.593682	Yes
Tmprss2	0.216039	0.314009	9.28156	2.20976	Yes
Hoxd9	0.393099	0.333913	2.82353	0.622269	Yes
Ccdc80	0.0206099	0.0245095	5.01111	1.19897	Yes
Tacstd2	0.523275	0.45995	14.4183	3.69426	Yes
Hoxd4	0.105448	0.0537429	1.45829	0.308164	Yes
Hoxc10	0.0969723	0.0288302	2.0467	0.464945	Yes
Mal	0.0861757	0.0655881	2.58273	0.617549	Yes
Wisp1	0.117857	0.0350394	2.64504	0.649843	Yes
Dact1	2.3075	1.59867	13.8755	3.94553	Yes
Ccdc68	0.45675	0.383417	4.11314	1.13362	Yes
Dkk2	0.00358823	0.00803683	0.547724	0.090727	Yes
Wnt5b	0.327558	0.253199	2.9313	0.795727	Yes
Plau	0.165923	0.138123	5.75259	1.6335	Yes
Axl	0.580169	0.80853	6.43886	1.84287	Yes
Foxl2os	0.0477966	0.0466559	1.65573	0.422203	Yes
Col12a1	0.0743556	0.0294749	4.05938	1.14478	Yes
Cav1	0.0310914	0.0184872	1.25993	0.318019	Yes
Mir675	905.273	677.976	6934.5	2141.27	Yes
Tgfb2	0.14915	0.224048	5.45205	1.61591	Yes
H19	25.0187	22.2284	208.947	64.8401	Yes
Mir705	51.3131	126.027	406.211	127.712	Yes
Sdc3	0.989964	1.15072	8.28645	2.56953	Yes
Wnt7a	0.0597079	0.0426033	4.23426	1.28252	Yes
Dlk1	0.549109	0.535384	11.192	3.50363	Yes
Tbx2	0.169102	0.251373	1.77263	0.499979	Yes
Igfbp5	0.0879391	0.067229	3.17472	0.955704	Yes
Igfbp4	1.99817	2.1952	41.4075	13.6255	Yes
Tnnt3	0.671944	0.644876	9.20214	2.99443	Yes
Wnt7b	1.82006	2.25314	14.5096	4.76978	Yes
Krt19	5.54666	8.00191	98.3967	33.3274	Yes
Zfp503	0.115084	0.0947485	7.35413	2.47877	Yes
Bmp1	1.84902	1.64941	19.6122	6.83592	Yes
Grb10	16.8754	26.4352	110.607	39.0399	Yes
Scn4b	0.0175693	0.0522342	0.593309	0.146013	Yes
Efna5	0.300786	0.217055	6.04545	2.127	Yes
Jph2	0.157609	0.20447	4.45145	1.55715	Yes
Hoxa7	0.284256	0.241458	4.09109	1.4278	Yes
Mall	0.100656	0.0478807	4.82675	1.69878	Yes
Syt8	0.0545614	0.0324426	0.829133	0.244161	Yes
Sh3rf2	0.225005	0.25451	1.90156	0.647773	Yes
Sema6a	0.281158	0.403752	12.2474	4.52401	Yes
Fgd3	0.0122128	0.0145236	0.742359	0.218608	Yes
Dlx3	0.591019	0.544708	9.7464	3.64604	Yes
Fermt1	0.114355	0.0942519	8.71619	3.26194	Yes
Itgb8	0.0613596	0.0437818	1.47809	0.502094	Yes
Zhx2	0.102129	0.111333	1.24543	0.4135	Yes
Cxcl12	0.0212016	0.0639695	4.42261	1.62831	Yes
Krt8	18.8431	29.3947	870.218	333.095	Yes
Gprc5a	9.36679	10.642	66.0857	25.2639	Yes
App	4.62336	5.70073	47.1948	18.0294	Yes
Foxc2	0.15521	0.167418	2.0601	0.738097	Yes
Ankrd56	0.64339	0.411091	6.27184	2.37256	Yes
Cd24a	4.95387	5.65554	124.513	48.4185	Yes
Cyp1b1	0.187395	0.0342851	15.6909	6.05443	Yes
Nr2f2	0.0635063	0.083934	1.94632	0.701021	Yes
Timp2	0.789132	1.42002	9.51405	3.6641	Yes
Acta2	2.9503	3.92804	70.088	27.4641	Yes
Rasgef1b	0.420341	0.363863	2.87922	1.07292	Yes
Ppl	0.613603	0.618512	17.1624	6.73949	Yes
Isl2	0.0430984	0.179386	0.776222	0.247968	Yes
Cldn3	0.908351	0.840174	41.4676	16.6465	Yes
Col1a1	0.535696	0.580847	5.13444	2.01448	Yes
Krt18	22.7615	29.4681	855.533	347.137	Yes
Nr2f1	0.111506	0.0378871	1.59586	0.590638	Yes
Tmem171	0.0746444	0.0887682	1.89053	0.715782	Yes
Fras1	0.0362968	0.0458625	1.8769	0.71642	Yes
Epn3	0.0771524	0.068813	2.61626	1.02343	Yes
Fbxl7	0.128703	0.133924	1.23144	0.452527	Yes
Tgfa	0.229252	0.19923	3.04708	1.20628	Yes
Cldn4	33.0637	36.0388	246.291	102.807	Yes
Atf3	0.26023	0.595133	14.7591	6.11694	Yes
Ctnnd2	0.197749	0.146978	1.90598	0.7427	Yes
Pcdh18	0.0214483	0.00850221	2.01999	0.795268	Yes
Efemp1	0.174357	0.345579	5.05928	2.08064	Yes
Sp8	0.0497988	0.0493512	5.38139	2.22848	Yes
Egfr	0.223038	0.195521	8.72529	3.66032	Yes
Rab15	1.88262	1.94995	22.6957	9.62819	Yes
Sp5	0.0187486	0.200665	6.18363	2.58896	Yes
Col5a1	1.13855	1.09143	9.52565	4.04765	Yes
Hdac7	1.45651	1.36632	14.4808	6.1882	Yes
Krt7	4.08338	3.32897	84.5866	36.6774	Yes
Zfp703	0.729866	0.498307	32.1089	13.8924	Yes
Pdzrn3	0.309242	0.335306	6.07126	2.58163	Yes
Vgf	2.70449	2.62328	21.9225	9.48497	Yes
Foxj1	0.164447	0.284455	1.44723	0.573427	Yes
Dsp	3.90504	3.44811	38.4722	16.6895	Yes
Cdx1	2.2498	3.35801	54.4486	23.7165	Yes
Nrp1	0.0464443	0.0369117	2.05907	0.849259	Yes
Ptprm	0.0992257	0.141601	1.28076	0.507466	Yes
Mfsd7c	0.406419	0.640071	6.38009	2.75265	Yes
Degs2	0.324725	0.495018	2.73393	1.14809	Yes
Irs1	0.130723	0.155458	3.76791	1.60554	Yes
Ism1	0.0518109	0.0462107	1.06436	0.414023	Yes
Lgals1	28.7066	27.3389	467.743	208.112	Yes
Cald1	12.4044	16.2167	116.616	52.0092	Yes
Anxa3	4.91741	5.27216	81.911	36.6483	Yes
Ror1	0.24454	0.202303	4.96678	2.17503	Yes
Prr5l	0.301904	0.294822	4.99239	2.1935	Yes
Dlk2	0.268179	0.350973	2.02219	0.857497	Yes
Slc25a24	1.42899	1.22142	14.2884	6.39469	Yes
Twist2	0.0640664	0.0380943	1.11781	0.450521	Yes
Cyp26b1	0.103334	0.150866	1.42174	0.588959	Yes
Ets1	0.789381	0.834458	13.4411	6.04579	Yes
Col11a1	0.366389	0.328278	2.57626	1.123	Yes
Fam38b	0.0791943	0.0982737	0.992226	0.400617	Yes
Rbm24	0.0822624	0.0698769	1.52127	0.646092	Yes
Itpkb	0.376935	0.361982	4.68343	2.10362	Yes
Aif1l	1.92364	1.79632	22.1331	10.1516	Yes
Fhl2	0.966304	1.42866	10.0247	4.57462	Yes
Ier5	0.775555	0.70205	7.89615	3.59639	Yes
Fam101b	0.364773	0.318965	3.58678	1.60491	Yes
Wnt5a	0.104665	0.186703	1.31561	0.557584	Yes
Dlx5	0.0316895	0.0376856	1.25655	0.530412	Yes
Sema3c	0.0522788	0.0532892	3.15256	1.41323	Yes
Stxbp6	0.199554	0.211555	1.61757	0.699497	Yes
Greb1	0.228723	0.282784	3.31124	1.4889	Yes
Rspo3	0.0161837	0.0577377	0.72869	0.289687	Yes
Anxa5	5.9936	6.95322	41.6317	19.5281	Yes
Sox9	0.0540183	0.0321197	1.08437	0.460439	Yes
Oaf	0.893772	1.08221	6.71328	3.13736	Yes
Pdgfb	0.867833	0.924215	9.171	4.30583	Yes
Zic1	0.0832133	0.0716245	1.08453	0.463962	Yes
Arl4c	1.36754	1.42441	56.3943	26.8303	Yes
Prrx2	0.805799	0.638845	20.4302	9.71394	Yes
Gas1	0.70326	0.5191	7.56141	3.58115	Yes
Fgf13	1.0558	0.927886	7.30755	3.46204	Yes
Cdkn2b	1.19403	0.958471	8.33319	3.96927	Yes
Tpm1	95.728	96.4454	895.963	432.499	Yes
St7	0.693665	0.687307	4.75356	2.24748	Yes
Plk2	9.53519	9.56862	54.5277	26.4612	Yes
Tinagl1	12.3937	16.1135	73.5777	35.8972	Yes
Tspan12	0.186303	0.110777	2.13208	0.992504	Yes
Acta1	15.1606	16.4848	90.9591	44.9436	Yes
Dsc2	0.707777	0.611233	10.803	5.30035	Yes
Arid3a	3.09028	3.12293	19.062	9.40829	Yes
Lsp1	0.241748	0.391142	5.48569	2.67723	Yes
Frem2	0.730593	0.597756	4.91134	2.39506	Yes
Lox	0.0104383	0.0620668	0.904742	0.400381	Yes
Fam160a1	0.186611	0.181571	1.64228	0.770007	Yes
Lrig3	2.03011	2.21671	12.8595	6.38289
Cdx2	0.402269	0.304426	10.0237	4.97962
Tagln	12.8936	15.8588	450.93	226.512
Hoxd1	0.0642187	0.101826	1.61443	0.766338
Wnt3	0.0975346	0.0434961	4.62491	2.29144
Thsd4	0.0623008	0.0545787	1.7977	0.864141
Fbn2	0.127784	0.119106	4.96443	2.48161
Fkbp10	2.28561	2.73113	25.135	12.7988
Cdx4	0.0765464	0.0606867	1.75202	0.848202
Atxn1	0.129004	0.137265	1.47507	0.711847
Tcfap2e	0.0371052	0.0441261	0.918888	0.426973
Tnc	0.0267644	0.0479789	5.18714	2.65254
Zbtb42	0.336041	0.141802	3.4654	1.76018
Lrrk1	0.455119	0.459758	3.85607	1.96469
Cdk14	0.286512	0.37659	2.74985	1.38818
Bik	0.624399	0.913901	5.94725	3.07052
Rhob	7.54009	6.83978	51.6555	27.0606
Mcc	0.558515	0.589544	3.83264	1.96511
Tnfrsf12a	9.82737	10.9387	78.5236	41.1997
Cryab	4.23314	8.51927	31.2376	16.4221
Tbx15	0.126638	0.150599	1.85315	0.931008
Col6a1	0.131723	0.0671346	1.27093	0.625548
Cnn2	34.2771	39.8801	205.225	108.672
Wnt4	0.553971	1.12935	13.8078	7.28524
Hoxb9	1.28314	0.857643	9.80755	5.16954
Msrb3	0.77967	0.818821	5.17464	2.70576
Card10	7.03679	6.72632	40.8942	21.7552
Endod1	0.732094	0.73211	6.01207	3.16974
Stmn4	0.0345263	0.0410592	6.67481	3.52474
Sox4	4.39296	4.29237	52.9919	28.4283
Dusp10	0.424529	0.403885	3.16989	1.66455
Nkx1-2	0.0417792	0.0993689	2.04576	1.06835
Fzd2	1.21272	1.13402	40.2647	21.9726
Nexn	0.375643	0.536064	4.39758	2.36299
Filip1l	0.16393	0.248684	1.6256	0.848572
Gpr177	0.847495	0.831037	31.6991	17.4133
Creb3l1	1.97458	1.79689	16.7379	9.17649
Cldn6	10.1876	10.324	194.18	106.935
Cgn	5.69599	4.27724	37.8836	20.8533
Hsd11b2	0.107877	0.128289	2.38007	1.26893
Foxl2	0.0459725	0.0546712	1.60422	0.842496
Mmp14	4.53832	5.70441	36.4444	20.1381
Rbp1	2.78233	3.09085	34.5389	19.1131
Mecom	0.0407507	0.0199788	1.77763	0.945113
Pxdn	2.41396	2.87071	29.3167	16.2815
Zadh2	0.853954	0.90721	11.2531	6.23073
Baiap2l1	1.01671	0.915872	14.5113	8.06893
Farp1	1.76191	2.03179	18.3047	10.2006
Fut2	0.0939168	0.142748	1.11097	0.579917
Prickle1	0.996757	0.924361	10.8598	6.05641
Gap43	0.417185	0.343469	18.712	10.5038
Tshz1	0.253046	0.323495	9.83417	5.54055
Itprip	0.468286	0.462103	4.08244	2.28029
Galr2	0.0408887	0.0972508	1.44984	0.784182
Thbs1	0.621292	0.806702	48.7054	27.7459
Ecm1	1.40291	1.81776	10.795	6.13073
Irf2	0.0778307	0.166603	2.12017	1.17424
Rem2	0.210882	0.15047	2.27885	1.26724
Speg	1.03409	1.05589	15.6756	8.97197
Fam83f	0.104472	0.115998	1.21323	0.65539
Dbn1	4.59364	4.76218	52.1568	29.9628
Fignl2	0.287048	0.609574	7.47783	4.27303
Ager	0.365275	0.217195	4.18026	2.37406
Gpsm1	0.949209	0.711214	10.1034	5.80014
Cldn7	8.15053	7.53879	70.4176	40.7932
Hoxc4	0.598505	0.498225	4.33419	2.47423
Fam57b	0.218052	0.342729	1.8663	1.04486
Edn1	0.580459	0.473342	14.5054	8.41815
Lrrc32	0.127698	0.116815	1.49272	0.828907
Osbpl5	0.337109	0.52339	3.95279	2.2748
Zfp629	0.204102	0.171332	3.50703	2.01858
Frmd4b	0.397192	0.384875	3.91627	2.26645
Tmcc3	0.566691	0.634285	7.56641	4.43192
Hmga2	3.89383	4.15234	26.731	15.771
Cd40	0.253603	0.233059	2.12235	1.21686
Synpo2l	0.267273	0.272439	8.45624	4.98758
Tnnc1	0.640235	0.592182	4.80455	2.81956
Prkd1	0.724896	0.661304	5.00767	2.94553
Hoxb7	0.233287	0.277428	2.626	1.53397
Wnt11	0.0824085	0.0980013	1.26777	0.719991
Lipg	0.118862	0.070676	2.02926	1.17779
Cmtm8	0.907983	0.859102	5.94662	3.53551
Dchs1	0.040765	0.028279	1.33456	0.764437
Snx33	0.382575	0.464643	3.0695	1.81088
Meox1	0.194811	0.421222	3.94722	2.35493
Vash2	0.288646	0.395193	3.34214	1.9881
Igf2	2.5223	2.51408	288.679	175.355
Foxc1	0.103349	0.0222955	1.24513	0.719168
Msx2	0.705565	0.788398	12.0515	7.31966
Pdgfrb	0.279662	0.211102	3.3982	2.0396
Klhdc8a	0.174613	0.155739	2.80088	1.6744
Pmp22	1.26676	1.34788	188.349	115.278
Prss8	1.22163	1.70765	28.9742	17.7019
Lhfpl2	0.924932	1.28327	6.11195	3.72295
Nsg1	0.311647	0.392416	3.96206	2.41421
Parva	2.69142	3.15097	19.4854	12.0227
Rgl3	0.105897	0.053972	1.68588	1.0058
Nog	0.268561	0.540484	4.41833	2.72057
Capn2	4.03597	5.57834	35.8356	22.3763
Cdc42ep1	0.683099	0.938716	20.2998	12.7126
Lhfp	0.734301	0.55977	6.59135	4.1165
Tmem200b	0.395715	0.253395	4.6257	2.88001
Igsf11	0.174863	0.184945	1.49274	0.904734
Tead3	1.85779	1.83469	17.4646	10.985
Ltbp3	0.366772	0.308608	2.8688	1.77694
Mxra8	0.310266	0.184486	4.79252	2.99725
Atoh8	0.0494992	0.0196217	1.02151	0.611783
Scara3	0.044349	0.0527404	1.41028	0.864721
Phldb2	1.56345	2.07474	17.7955	11.3333
Nox4	0.247431	0.191901	2.14341	1.3342
Irs2	3.3432	3.42205	25.2318	16.205
Fosl2	0.865296	0.909716	9.47909	6.08485
Slc5a5	0.66447	0.619762	10.6768	6.86317
Foxf1a	0.0827364	0.0983913	1.44355	0.899162
Thbs4	0.0828661	0.0281559	2.90496	1.84655
Ppp4r4	0.24483	0.0849203	3.65162	2.33469
Fhl1	4.89197	5.30722	81.9362	53.1509
Metrnl	0.235142	0.0559269	2.27632	1.44309
Fam65c	0.0259908	0.123635	0.61439	0.365541
Cdkl1	0.167301	0.11369	1.50659	0.947296
Tnfaip2	0.158156	0.263314	1.68534	1.06499
Pdlim2	0.866985	1.38545	7.47192	4.84967
Tceal6	0.0259741	0.0823701	1.03933	0.647586
Nuak1	2.79679	2.45073	22.2447	14.6046
Gfra3	0.138948	0.165239	1.36298	0.862891
Rassf9	0.0370859	0.044103	0.772298	0.474166
Pax3	0.0503487	0.0532225	1.24566	0.785827
Ghr	0.16143	0.445168	2.23139	1.435
Bach2	0.366654	0.352163	3.25305	2.11184
Krt20	1.00758	0.6847	8.4948	5.62625
Maml3	0.191228	0.214034	2.21587	1.44541
Six3os1	0.0435511	0.0517916	0.78814	0.492833
Arap3	1.01076	0.949843	12.3245	8.19677
Tmem54	0.333615	0.680806	10.2512	6.83251
Apeg3	1.74032	4.85193	36.3258	24.315
Stra6	0.526581	0.93894	8.62843	5.76171
Lzts2	4.96373	4.52462	34.1524	23.1104
Wnt9a	0.558454	0.216856	3.82307	2.56464
Plagl1	2.42871	2.02009	21.5154	14.6391
Ptpru	0.902447	0.86455	5.9784	4.04683
Bin1	4.90981	5.56499	31.742	21.6443
Axin2	1.40875	1.6649	11.2776	7.67458
Hist3h2ba	0.432006	0.507405	4.51521	3.05496
Tgfb1i1	0.27668	0.373899	9.31505	6.35147
Vgll1	0.0361071	0.128817	0.853526	0.553983
Gata2	0.782446	0.652736	8.38697	5.74861
Mdfi	1.99025	2.7344	18.4822	12.7115
Rgma	0.346081	0.237843	5.97642	4.0915
Antxr2	0.0600341	0.0118989	1.19387	0.79316
Plekhh3	0.417833	0.271032	3.5774	2.44449
Ap3b2	1.005	0.890507	20.7733	14.3864
Rbms1	11.1112	11.4108	73.6206	51.0698
Scarf2	0.52697	0.435952	8.6012	5.97601
Tpm2	6.59604	6.26191	44.3382	30.9546
Stbd1	0.17935	0.308079	3.14044	2.16571
Cyr61	18.8158	23.1397	190.599	133.521
Htr1d	0.0393756	0.046826	2.09797	1.4432
Cxcl16	0.640925	1.09769	10.8775	7.61066
Tmem151a	0.0853811	0.203073	0.971774	0.654991
Adamts1	0.113701	0.108172	2.52563	1.75418
Anxa1	2.23505	2.02004	19.5568	13.9453
Zfp697	0.286208	0.314835	2.19882	1.54608
Adcy6	0.4749	0.390986	5.07159	3.62757
Fndc5	0.24153	0.185855	2.17503	1.54406
Cd44	0.194521	0.113434	1.77396	1.26189
Lefty1	3.44784	3.34653	191.055	138.989
Tbxa2r	0.144863	0.221494	1.81702	1.29652
Nbl1	0.227803	0.297997	4.15412	2.99998
Tnfrsf19	1.36976	1.29783	18.9511	13.8256
Ube2ql1	0.157545	0.272516	2.16034	1.55652
Pea15a	3.4351	3.93652	34.6248	25.4536
Mapk12	1.76826	1.9276	15.1653	11.1696
Tceal5	0.189722	0.399361	4.95361	3.63298
Gadd45g	1.45699	2.31022	22.8697	16.8691
Pcdh7	0.00656486	0.0351317	0.943203	0.67071
Tap1	0.620654	0.645921	4.35003	3.20582
Cacna1g	0.108321	0.138534	2.14068	1.56624
Tmem121	0.609741	0.725112	6.43459	4.775
Col18a1	42.9097	48.328	262.728	196.02
Sertad4	0.114367	0.11939	12.6273	9.40849
Flt1	0.12266	0.159761	6.19355	4.60778
Foxe1	0.0778369	0.231412	1.09522	0.796155
Bmp8b	0.534725	0.534822	7.55147	5.65552
Met	0.605437	0.523632	5.28482	3.95489
Gli3	1.79109	1.68859	13.3697	10.054
Mcoln3	0.16475	0.195923	2.06645	1.53468
Jun	1.97499	2.02327	20.2495	15.303
Vwa2	0.299128	0.413103	2.45476	1.85059
Fgfbp3	0.182947	0.271954	3.3207	2.51452
Arhgef5	1.4938	1.8576	10.3628	7.91747
Vav3	0.0678685	0.133094	1.0561	0.785984
Mest	25.8556	30.6937	305.426	234.84
Setbp1	0.0618726	0.103877	2.22461	1.68919
Itga3	20.3443	20.1266	158.044	122.142
Nkx2-5	0.53776	0.447658	3.75306	2.88775
Arnt2	0.330746	0.371064	2.88712	2.21813
Kcnk1	2.80681	2.79499	24.8953	19.3054
Mogat2	0.203715	0.215343	5.83473	4.51468
Sh3bgr	0.19065	0.151149	1.75262	1.34067
Cnn1	0.577257	0.615466	20.2107	15.7029
Lefty2	4.79395	4.42999	45.6298	35.51
Ccnd2	0.580022	0.924747	10.8339	8.42648
Podxl	6.3696	7.74773	89.9987	70.215
Ano10	0.592747	0.599167	4.68727	3.63775
Mpped1	0.0697942	0.262834	1.11299	0.847745
H2-D1	4.01014	4.18812	25.8244	20.2089
Pcdh1	1.01729	0.935867	26.6942	20.909
Ehd2	0.833167	0.813355	6.08908	4.75391
Tceal3	0.0530305	0.126129	1.1697	0.897391
Hoxa3	0.175143	0.126312	9.55302	7.49915
Pcsk9	0.139472	0.255172	5.42244	4.25233
Pbx1	0.639449	0.484689	20.1126	15.8849
Lphn2	4.66682	4.74155	28.213	22.3698
Gpr124	2.25704	2.85932	14.3467	11.3718
Cpeb1	2.19606	1.80533	13.6707	10.8355
Flnc	5.3737	5.81124	49.8803	39.8365
Six2	0.189377	0.345373	2.99953	2.37804
Smo	2.71843	2.9867	21.4518	17.1379
Mmd	1.73337	1.52883	16.7801	13.4081
Hs6st2	0.321318	0.31046	5.45275	4.3637
Bgn	0.871401	1.3208	5.67085	4.57793
Myl9	4.60329	4.9941	27.6812	22.4582
Gprc5c	5.28814	6.28189	42.541	34.5465
Efnb1	0.98778	0.760088	16.5215	13.4466
Zyx	8.51526	9.71083	67.0788	54.7615
Sel1l3	0.173001	0.176345	1.6321	1.31662
C1ql4	0.622759	0.822881	5.29652	4.33507
Mmp15	1.59378	1.59499	10.8035	8.86367
Cdh2	0.439429	0.380055	8.30105	6.82378
Wfikkn1	0.015219	0.0361974	2.8438	2.33502
Mdk	154.145	136.464	901.944	749.307
Mmp9	0.894817	0.647106	12.509	10.3895
Nelf	0.614049	0.51413	4.09324	3.39116
Peg3	8.88673	11.2942	82.5553	68.8754
Gulp1	0.0512128	0.0152257	1.85914	1.53875
Rph3al	0.0488237	0.232247	0.989253	0.811514
Irx4	0.148063	0.0528236	1.60001	1.32516
Tmem63a	0.947189	1.14032	9.47739	7.954
Klhl23	0.619244	0.774669	5.87517	4.93554
Amotl2	11.9991	14.4071	88.6062	74.7052
Gpc3	7.40757	7.37846	47.9987	40.9606
Meis1	1.15321	1.18138	14.3636	12.2506
Ecscr	0.430463	0.465375	3.70022	3.15214
Dok5	0.101131	0.0966389	1.73507	1.47369
Igf2as	0.158514	0.148891	6.55054	5.61731
Dlx2	0.0782081	0.14881	0.968387	0.819951
Creb5	0.054677	0.0790668	0.89809	0.765066
F3	4.24539	8.4313	26.5704	23.069
H2-Q6	0.396358	0.45216	3.04133	2.63344
Hoxa5	0.233357	0.15137	19.8203	17.305
Man1a	0.558596	0.561211	3.71851	3.23853
Camk2d	0.488972	0.454894	5.53279	4.83496
Irx5	0.194041	0.38412	1.78047	1.54766
Adamts6	0.0307405	0.0456962	0.709364	0.609207
Msx1	0.309844	0.152746	10.0923	8.86869
Tmem47	0.796192	1.02303	9.1787	8.07366
Prom1	0.83148	0.665182	12.9768	11.4531
Rnf128	5.95228	7.44323	38.3182	33.8991
Igdcc3	1.66474	1.5637	17.3406	15.3775
Ntn1	0.788803	1.34988	5.8978	5.22306
Meis3	0.450116	0.588813	8.30946	7.3952
Fndc3c1	0.177152	0.0644672	5.91007	5.26599
Csf1	0.214515	0.213172	12.9745	11.6123
Col8a2	0.0343978	0.0306798	0.938961	0.835617
Batf3	0.908396	0.249295	6.05658	5.44984
Meis2	1.94876	1.94737	20.6796	18.6956
Col2a1	1.30697	1.2861	46.3999	42.0674
Prtg	5.29025	4.8762	69.1824	62.7359
Airn	0.133654	0.525443	4.05656	3.67154
Emilin3	0.159244	0.202	1.50573	1.35736
Trib2	0.710866	0.781969	5.46129	4.95344
Trim67	0.0197878	0.0476616	0.622407	0.557627
Rarb	0.151846	0.164161	7.20998	6.56563
Fnd3c2	0.0321097	0.00610964	0.670839	0.604392
Crabp2	6.62982	5.94353	72.9066	66.8352
Zeb2	0.0517861	0.033161	1.53921	1.40408
H2-K1	8.47584	8.34976	53.0577	48.7156
Magel2	0.143297	0.189345	1.44276	1.32322
Cadm3	0.0717877	0.0960422	0.949494	0.871958
Irx3	0.958802	0.524448	8.13694	7.59976
Msx1as	3.91657e-08	2.51941e-08	0.679283	0.628465
Thbs3	1.47943	1.30424	8.97697	8.4298
Samd4	0.506807	0.628751	4.56763	4.28897
Jazf1	0.0938937	0.0697873	1.05732	1.00088
Acsl5	1.19225	1.40351	8.02522	7.63721
Ms4a4d	0.0845055	0.0669968	1.83906	1.76475
Sox10	0.113163	0.151396	1.14644	1.10323
Mafb	0.0899986	0.0491141	1.9509	1.90151
Bmp2	0.215003	0.438316	3.28454	3.23983
Crlf1	0.319969	0.409781	8.36711	8.27641
Kif1a	0.331571	0.331245	7.99118	7.93493
Cntfr	2.68787	3.76441	49.6729	49.5368
Hoxa1	2.32957	1.97086	31.1331	31.0644
Dtx4	0.232652	0.156445	2.19627	2.19501
Pde4b	0.0108267	0.0128752	0.77543	0.787985
Slc40a1	0.670471	0.558134	8.70442	8.9153
Slitrk4	0.0475611	0.0452483	0.80306	0.827015
Sall3	0.21191	0.189005	1.89041	1.95077
Id2	5.45022	7.27191	49.1553	50.7763
Zfp608	0.120141	0.0714367	4.03683	4.17814
Ltb	0.318687	0.0947466	10.0445	10.4921
Rrad	0.258877	0.30786	2.21468	2.31694
Gpc6	0.161303	0.298525	1.57622	1.66477
Serpinf1	0.962968	1.14517	19.6972	20.8251
Klf6	4.88175	5.31115	38.1874	40.4802
Pitx2	1.20689	1.26667	23.6916	25.1696
Fut4	0.256432	0.280556	2.08985	2.22948
Hivep2	0.129875	0.150037	1.81281	1.94046
Col1a2	0.0502994	0.068362	1.43167	1.53428
Rasgrp3	0.113624	0.109288	1.74808	1.8902
Gpr153	0.0695301	0.106311	2.13556	2.31136
Foxf2	0.0656631	0.156175	1.03479	1.13339
Pkdcc	0.488985	0.543991	22.0526	23.9996
Ankrd1	0.136419	0.297424	4.658	5.11633
Zfp618	0.506246	0.380233	4.46889	4.92265
Greb1l	1.07544	0.790983	15.8249	17.45
Dhrs3	0.686786	0.765772	17.1169	18.8821
Chst15	0.455215	0.841955	6.4275	7.19934
Oprd1	0.0650853	0.0884575	0.847763	0.962924
Prph	2.5501	2.65601	27.2589	30.8172
Hoxb3	0.149437	0.0543001	5.81676	6.62082
Fzd8	0.643841	0.49701	4.20859	4.82361
Gcgr	0.0205747	0.0734033	0.694801	0.815489
Ptn	0.0951261	0.109887	1.81743	2.10895
Armcx3	0.591319	0.543988	4.23234	4.92138
Slc30a3	0.316005	0.493234	2.95686	3.45953
Zfp36l3	0.0883953	0.157681	9.78441	11.4338
Pwwp2b	0.530745	0.750917	4.42387	5.20444
Zfp467	0.306934	0.208952	2.24869	2.71453
Oasl2	0.145254	0.0575794	3.09298	3.76076
Hoxb8	0.0581576	0.0345809	3.94429	4.79611
Tap2	0.201829	0.17278	1.94603	2.38205
Irgm1	0.654981	0.685125	4.79883	5.86342
Lpar6	1.52059	1.88287	14.9814	18.3594
Spats2l	0.352507	0.497737	2.73117	3.37438
Kynu	0.0208616	0.0636087	1.12401	1.40366
Hoxa4	0.187647	0.223153	3.80207	4.72983
Sulf1	1.00709	1.37011	11.4905	14.2979
St8sia3	0.0831351	0.143808	1.02115	1.29327
Frzb	0.065336	0.108778	1.11789	1.42012
Lfng	0.477763	0.344956	3.45726	4.42867
Parp8	0.110754	0.0878066	1.68998	2.18702
Lrrn4	2.20254	2.2193	21.5443	27.7448
Slc16a2	0.170582	0.202858	6.41738	8.35667
Gbp2	0.362634	0.506249	10.5422	13.7684
Cilp2	1.20841	1.79079	9.86705	13.0852
Vamp8	9.63644	9.93665	58.1497	78.4477
Gfra1	0.0587589	0.0279507	0.820162	1.14193
Soat1	4.06355	4.35528	25.734	35.1157
Erap1	0.260819	0.26586	3.61748	4.97829
Sema3e	0.963396	0.989459	12.9184	17.8953
Cdkn1c	3.95565	5.09203	31.0714	43.0436
Hoxb2	0.323332	0.177467	26.1211	36.2839
Car3	0.0798773	0.0949912	2.098	2.96172
Cdh6	0.116938	0.0695322	2.78072	3.96209
Sall2	1.02508	0.8185	12.0334	17.0476
Lrp2	5.22933	6.69993	53.0091	76.8106
Cysltr1	0.0417537	0.0165513	1.19067	1.77949
Fam84b	0.250967	0.267586	3.33084	4.89836
Adamts15	0.0682017	0.0811064	1.16553	1.75193
Lpar4	0.325596	0.293019	5.37876	8.05588
Syt13	0.190108	0.297472	7.46732	11.1682
Hoxb4	0.280573	0.30377	5.58155	8.37616
Pknox2	0.593547	0.862608	5.42435	8.21609
Tmem22	0.102801	0.0916892	1.96721	3.1545
Gpm6b	0.081328	0.0426576	0.991993	1.62309
Foxa2	0.387579	0.834035	4.19659	6.89043
Sox3	0.610274	1.02058	5.30245	8.85123
Nt5e	0.241788	0.275036	5.85755	10.0135
Dkk1	0.314836	0.50322	5.8174	9.98263
Mrc2	0.247293	0.165894	4.9749	8.56118
Cachd1	0.760177	0.886288	5.15095	9.03328
Shisa6	0.0146188	0.00579495	0.959915	1.7445
Cyp26a1	1.19281	3.07788	19.2283	34.7891
Cxcl10	0.4132	0.58966	4.27911	7.87171
Olig3	0.209669	0.136004	3.21838	5.94639
Wnt8a	1.61942	1.02711	11.3324	21.1194
Flrt3	1.02315	1.79852	8.05848	15.1757
Car4	5.37574	5.39161	99.9545	190.09
Cthrc1	0.887334	0.791423	7.53285	15.0323
Crct1	0.138391	0.164576	1.40202	3.00801
Wt1	0.282645	0.219212	4.09459	8.76739
Lhx1	0.0139398	0.0165774	0.878715	2.03181
Csn3	0.229309	0.363597	4.81829	10.7176
Clca6	0.00688046	0.147314	0.873964	2.21643
Dgkk	0.0910539	0.121022	1.04907	2.68447
Foxq1	0.763531	2.30243	6.78369	17.1188
Car2	3.55811	3.91201	42.0672	107.523
Fgf5	0.111219	0.121993	3.22573	8.92927
Amot	0.996544	1.0527	11.6467	34.9911
Tcfec	0.0450688	0.133991	0.735611	9.82477
