# Supplementary material for: Ash1l Methylates Lys36 of Histone H3 Independently of Transcriptional Elongation to Counteract Polycomb Silencing
Source: PLoS Genet. 2013 Nov 7;9(11):e1003897. doi: 10.1371/journal.pgen.1003897 (PMC3820749; doi:10.1371/journal.pgen.1003897)
Supplement: Table S3 — Dys-regulated genes in undifferentiated ES cells. Listed are 116 genes that showed changes in expression levels in undifferentiated wild-type and ΔSET ES cells. Raw FPKM values are shown here. Genes that were down-regulated in ΔSET ES cells are indicated as “Down” (59 genes), while genes that were up-regulated in the cells are indicated as “Up” (57 genes) in column D. (XLSX) [file pgen.1003897.s014.xlsx]

## Sheet: Table S3
Table S3. Dys-regulated genes in undifferentiated ES cells.
FPKM values obtained from RNA-Seq analyses are shown.
	FPKM value (raw)
Gene Name	WT	∆SET	Change
Vamp5	0.0014	0.155891	Down
Clca6	0.00688046	0.147314	Down
Sp5	0.0187486	0.200665	Down
Ptchd3	0.0233951	0.166931	Down
Calcb	0.0234133	0.281915	Down
Kbtbd12	0.025944	0.240205	Down
Gbx1	0.0284394	0.236744	Down
Mup4	0.0352661	0.17125	Down
Tssk4	0.0384126	0.182724	Down
Ugt1a7c	0.040081	0.450722	Down
Egfl8	0.0418164	0.424946	Down
Odf3b	0.042457	0.201962	Down
Bglap1	0.0433511	0.54478	Down
Igf1	0.0480555	0.222952	Down
Rph3al	0.0488237	0.232247	Down
Nrn1	0.0509943	0.212251	Down
Ccl20	0.0596448	0.283752	Down
Slc25a18	0.0610363	0.254048	Down
Adh1	0.062819	0.298821	Down
Hoxa13	0.0642985	0.305859	Down
Gsc2	0.0681327	0.405122	Down
Mpped1	0.0697942	0.262834	Down
Lgals2	0.0914946	0.32642	Down
Ltc4s	0.092448	0.769583	Down
Gnrh1	0.111643	0.398301	Down
Olfr543	0.11499	0.36466	Down
Pla2g12b	0.123529	0.391738	Down
Airn	0.133654	0.525443	Down
Ghr	0.16143	0.445168	Down
Uckl1os	0.222595	0.803553	Down
R3hdml	0.239284	0.616545	Down
Samd12	0.243115	0.92517	Down
Casq2	0.251596	0.972407	Down
Ramp2	0.31882	1.13744	Down
Crisp1	0.322126	0.800979	Down
Thbd	0.403986	1.16503	Down
Aqp8	0.418372	1.15602	Down
Tdpoz4	0.522071	1.43988	Down
Scarna6	0.620167	2.95005	Down
Foxq1	0.763531	2.30243	Down
Klk1	0.855849	1.92655	Down
Plat	0.899465	1.90363	Down
Nostrin	1.06209	2.3156	Down
Cyp26a1	1.19281	3.07788	Down
Procr	1.25588	2.66234	Down
Rnu3b4	1.47515	4.24533	Down
Rn7sk	1.64612	3.58891	Down
Apeg3	1.74032	4.85193	Down
Flywch2	1.83356	3.92489	Down
Hs3st1	2.30062	5.72835	Down
Pth1r	4.46696	9.1987	Down
Col4a2	10.8374	22.6829	Down
Mir682	12.0445	64.4555	Down
Col4a1	20.1999	44.7129	Down
Snora62	25.9703	54.0474	Down
Mirlet7d	34.8871	103.72	Down
Mir705	51.3131	126.027	Down
Snord4a	137.136	652.334	Down
Mir92-1	217.334	478.374	Down
Cyp2j6	0.136276	0.0124463	Up
Rilp	0.165723	0.0328466	Up
Gja3	0.176433	0.0349695	Up
Cyp1b1	0.187395	0.0342851	Up
Stac3	0.201403	0.0266123	Up
Egr3	0.204989	0.0348252	Up
Fam187b	0.221653	0.0329492	Up
Hpx	0.222522	0.0330783	Up
Metrnl	0.235142	0.0559269	Up
Cdk15	0.250927	0.0663125	Up
Fas	0.251585	0.0329235	Up
Dnajb7	0.253007	0.0429828	Up
Ccdc109b	0.254885	0.0757783	Up
Cabp2	0.2591	0.0770311	Up
Rtn4rl2	0.268124	0.0797143	Up
Ltb	0.318687	0.0947466	Up
Dyrk4	0.32282	0.045165	Up
Pdyn	0.326858	0.0777408	Up
Plac1	0.327888	0.0974822	Up
Tctex1d4	0.336752	0.0554605	Up
Brsk2	0.365532	0.119895	Up
Naa15	0.372626	0.115399	Up
Snx20	0.375123	0.137262	Up
Pasd1	0.383392	0.130267	Up
Olfr1383	0.389653	0.11533	Up
Gpr1	0.405044	0.120421	Up
Tmem139	0.414028	0.0447607	Up
Pde6g	0.51072	0.182207	Up
Snca	0.540055	0.192637	Up
Wnt9a	0.558454	0.216856	Up
Kcnmb4	0.624067	0.237136	Up
Lbx1	0.645371	0.191871	Up
Cend1	0.683945	0.261436	Up
Wisp3	0.760135	0.20877	Up
Cxcr4	0.793601	0.340803	Up
Tdpoz1	0.812086	0.181057	Up
Saa1	0.883328	0.314267	Up
Chi3l1	0.908208	0.397914	Up
Batf3	0.908396	0.249295	Up
Ctrl	1.03787	0.370275	Up
Kcnip2	1.47397	0.662195	Up
Npff	1.71004	0.593978	Up
Tchh	1.78746	0.458177	Up
Xlr	2.01953	0.841568	Up
Tdpoz5	2.34048	0.516818	Up
Apom	2.50079	0.826103	Up
Mid1	11.8168	3.79277	Up
Snord17	13.5247	6.43349	Up
Snora21	41.4865	16.4454	Up
Mir7-1	42.4208	16.8158	Up
Mir22	73.3849	6.85379	Up
Snora75	104.004	49.473	Up
S100a11	176.332	78.39	Up
Mir546	222.265	86.6378	Up
Snord88c	233.342	55.4987	Up
Mir147	279.696	77.4989	Up
Snord69	5735.14	2728.12	Up
