# Supplementary material for: Ash1l Methylates Lys36 of Histone H3 Independently of Transcriptional Elongation to Counteract Polycomb Silencing
Source: PLoS Genet. 2013 Nov 7;9(11):e1003897. doi: 10.1371/journal.pgen.1003897 (PMC3820749; doi:10.1371/journal.pgen.1003897)
Supplement: Table S4 — Oligonucleotides used in this study. PCR primers and their sequences are listed. All oligonucleotides were synthesized by Hokkaido System Science Co., Ltd. (XLSX) [file pgen.1003897.s015.xlsx]

## Sheet: Table S4
Table S4. Oligonucleotides used in this study.
Application	Target	Name	Sequence
Conventional RT-PCR
	Hoxb4	Hoxb4_F1	5’-TGGATGAAGAAGGTGCACGTG-3’
		Hoxb4_R1	5’-ATCTTGATCTGGCGCTCAGAC-3’
	Hoxd4	Hoxd4_F1	5’-TCTACCCCTGGATGCGCAAAG-3’
		Hoxd4_R1	5’-CCAGATCTTGATCTGGCGCTC-3’
	Ash1l common	Ash1l_Ab3_F	5’-GGAATTCCCCAAGAAGCTCACTCCCAAAAG-3’
		Ash1l_Ab3_R	5’-GGAATTCTGGTTTCTTTTCAGCGTCCCC-3’
	Ash1l SET domain	Ash1l_SET_flank_F	5’-TGATGTCAAACCACTTTCTGG-3’
		Ash1l_SET_flank_R	5’-AAGACTGGCTACCTTTATGG-3’
	Gapdh	Gapdh_F2	5’-CCCATGTTTGTGATGGGTGTG-3’
		Gapdh_R2	5’-ACAGTCTTCTGGGTGGCAGTG-3’
	2012-10-04	Oct4_F1	5’-GAGGAAGCCGACAACAATGAG-3’
		Oct4_R1	5’-GAAACATGGTCTCCAGACTCC-3’
Quantitative RT-PCR
	Hoxd4	Hoxd4_F3	5’-GTCTACCCTTGGATGAAGAAG-3’
		Hoxd4_R3	5’-AAAATGAAATTCCTTTTCCAG-3’
	Gapdh	Gapdh_F2	5’-CCCATGTTTGTGATGGGTGTG-3’
		Gapdh_R2	5’-ACAGTCTTCTGGGTGGCAGTG-3’
	Wnt6	Wnt6_F2	5’-GATGTGGACTTCGGGGATGA-3’
		Wnt6_R2	5’-AAAGCCCATGGCACTTACACT-3’
Quantitative ChIP assays
	Hoxd4 TSS	Hoxd4Ch_F8	5’-GAAGACAAAAGCCGAGATTAC-3’
		Hoxd4Ch_R8	5’-TAGGAAGAAAGCATGTTTATCAC-3’
	Hoxd4 proximal coding	Hoxd4Ch_F9	5’-TCCGTGCGAGGAATATTTGC-3’
		Hoxd4Ch_R9	5’-CGCCTCCGAAGGGTTGCTC-3’
	Hoxd4 distal coding	Hoxd4Ch_F11	5’-CAAGTCCTAGAACTGGAAAAGG-3’
		Hoxd4Ch_R11	5’-CAGGAAGATGAGGAAGAAGAC-3’
	3’ RARE	Hoxd4Ch_3’RARE_F2	5’-CACGTTGAGAAGCTGAAAAG-3’
		Hoxd4Ch_3’RARE_R2	5’-AAAGACTGCCTCCATGCTAC-3’
	Gapdh proximal coding	Gapdh_F5	5’-CTAATCTCATTTTCTTCTCCTGC-3’
		Gapdh_R5	5’-CTCCCCACAGTACTGCAGAG-3’
	Gapdh distal coding	Gapdh_F3	5’-CATGCATTTCTTATCTTACCCTGC-3’
		Gapdh_R2	5’-ACAGTCTTCTGGGTGGCAGTG-3’
	Hoxb4 proximal coding	Hoxb4Ch_F1	5’-GAAACAGGAAAACGAGTCAGG-3’
		Hoxb4Ch_R1	5’-GTGGTCGCTGGGTAGGTAAT-3’
	Hprt1 proximal coding	Hprt1_F1	5’-CAAGGGGACTCCAGCAGAG-3’
		Hprt1_R1	5’-CTAGCCAGACTCCAGGAATCC-3’
	Hprt1 distal coding	Hprt1_F2	5’-TGACACTGGTAAAACAATGCA-3’
		Hprt1_R2	5’-GTCTCCTTACAAAGAAGCTATCAC-3’
	Il2ra promoter	Il2ra_Prom_F1	5’-CTAAGAGGGCTCTAGGGTCAGG-3’
		Il2ra_Prom_R1	5’-CAGTGGTCTCACTTAGGGTTTTG-3’
	Wnt6 proximal coding	Wnt6_F5	5’-CGGTAGAGCTCTCAGGATGC-3’
		Wnt6_R5	5’-CCACCCTCTGGTGTTTGGAG-3’
	Wnt6 distal coding	Wnt6_F2	5’-GATGTGGACTTCGGGGATGA-3’
		Wnt6_R3	5’-CATAACGCCTGCTTCTTCTG-3’
GST-fusion proteins
	5’ NF construct	GST_SET_Top_F	5’-CGAACGGGATCCGACCCAAAGAGCCGATTAATCC-3’
	5’ ∆NF construct	GST_SET_flank_F	5’-AATGGATCCGTTGATGTCAAACCACTTTCTG-3’
	3’ Common	GST_SET_flank_R	5’-GCGCTCGAGAAGACTGGCTACCTTTATGG-3’
	Mutant enzyme	H2213K_F1	5’-AATGAGGCCAGATTCATCAACAAAAGCTGTGACCCA-
			AATTGTGAA-3’
		H2213K_R1	5’-TTCACAATTTGGGTCACAGCTTTTGTTGATGAATCT-
			GGCCTCATT-3’
	Ash1l antibody	Ash1l_Ab3_F	5’-GGAATTCCCCAAGAAGCTCACTCCCAAAAG-3’
		Ash1l_Ab3_R	5’-GGAATTCTGGTTTCTTTTCAGCGTCCCC-3’
Template plasmids for in situ hybridizations and northern blot
	Hoxa4	Hoxa4_probe_F1	5’-AGCAAGTCTTGGAACTGGAGAAG-3’
		Hoxa4_probe_R1	5’-TGTCTACAAGGCTTCTGCGCAC-3’
	Hoxb4	Hoxb4_probe_F1	5’-TGATCAACTCAAACTATGTCGACC-3’
		Hoxb4_probe_R1	5’-TTCTGGAACCAGATCTTGATCTGG-3’
	Hoxd4	Hoxd4_probe_F1	5’-TTGAAATCGCTCACACCCTGTG-3’
		Hoxd4_probe_R1	5’-TCCTGCTTCTACTGAAAACACC-3’
Genotyping
	Wild type	Ash1l_WT_F2	5’-CATAATCACAGTGACCACTACTG-3’
		Ash1l_WT_R2	5’-CAAATCCACTAGATGGGTAGTAAG-3’
	∆SET	Loxflank(∆SET)_F	5’-CAGAGCTTACTGACAAGTAAGAGC-3’
		Loxflank(∆SET)_R	5’-CTACACAGCTCTGGCTGGCCTGTAAC-3’
	Sex	Sry_F	5’-TTGTCTAGAGAGCATGGAGGGCCATGTCAA-3’
		Sry_R	5’-CCACTCCTCTGTGACACTTTAGCCCTCCGA -3’
Targeting vector
	Left arm	L501	5'-GCGGCCGCATGCAAGAAGAGTTGAATTACAGGTGGTTGTCAGC-3'
		L301	5'-CTCGAGGATCCCTTACTGAAACCAGAGAACCAGATTGGC-3'
	Right arm	R501	5'-CTCGAGCATGCCTTTAATCTCAGAAATCTAGTAGAC-3'
		R301	5'-GCACTAGTATTTTGCCTGCATGTATGTATATGTGGG-3'
	Floxed exons 11-12	LoxF	5'-GGATCCAGGTCTATACAGAGAAACCCTGTCTCAG-3'
		LoxR	5'-GGATCCTCTGCCTGAAGGATCTGGTATAATTATAGG-3'
