# Supplementary material for: Ash1l Methylates Lys36 of Histone H3 Independently of Transcriptional Elongation to Counteract Polycomb Silencing
Source: PLoS Genet. 2013 Nov 7;9(11):e1003897. doi: 10.1371/journal.pgen.1003897 (PMC3820749; doi:10.1371/journal.pgen.1003897)
Supplement: Table S5 — Antibodies used in this study. These antibodies were used for immunoblots and ChIP assays, in which amounts used for each experiment were empirically determined. Fixative conditions for ChIP assays are shown in column C. (XLSX) [file pgen.1003897.s016.xlsx]

## Sheet: Table S5
Table S5. Antibodies used in this study.
Target molecule	Source	Fixation protocol for ChIP assay
Histone H3 Lys4me2	Nakayama, et al. 2007*	0.5% Paraformaldehyde, 15 min
Histone H3 Lys4me3	Abcam (ab8580)	0.5% Paraformaldehyde, 15 min
Histone H3 Lys36me2	Upstate (#07-369)	0.5% Paraformaldehyde, 15 min or 0.75% Formaldehyde, 10 min
Histone H3 Lys36me2	Abcam (ab9049)	0.5% Paraformaldehyde, 15 min or 0.75% Formaldehyde, 10 min
Histone H3 Lys36me3	Abcam (ab9050)	0.5% Paraformaldehyde, 15 min or 0.75% Formaldehyde, 10 min
Histone H3 Lys9/14ac	Upstate (#06-599)	0.5% Paraformaldehyde, 15 min
Histone H4 Lys16ac	Upstate (#07-329)	0.5% Paraformaldehyde, 15 min
Histone H3 Lys27me3	Abcam (ab6002)	0.75% Formaldehyde, 10 min
Tip60	Millipore (#07-038)	2 mM ethylene glycol bis(succinimidyl succinate), 30 min and 1% Formaldehyde, 10 min
Ash1l	This study	0.75% Formaldehyde, 10 min
Mof	Abcam (ab72056)	1% Formaldehyde, 10 min
Cdk9 (H-169)	Santa Cruz (sc-8338)	1% Formaldehyde, 10 min
RNAPII (Total)	Abcam (ab26721)	0.75% Formaldehyde, 10 min
RNAPII Ser2p	Abcam (ab5095)	0.75% Formaldehyde, 10 min
RNAPII Ser5p	Abcam (ab5131)	0.75% Formaldehyde, 10 min
Brg1 (H-88)	Santa Cruz (sc-10768)	1% Formaldehyde, 10 min
Mel18 (H-115)	Santa Cruz (sc-10744)	0.75% Formaldehyde, 10 min
Suz12	Cell Signaling Technology (#3737)	0.75% Formaldehyde, 10 min
Histone H2A Lys119ub	Cell Signaling Technology (#3737)	0.75% Formaldehyde, 10 min
Rnf2	Cell Signaling Technology (#5694)	0.75% Formaldehyde, 10 min
Histone H3 (total)	Abcam (ab1791)
* Nakayama T, Nishioka K, Dong YX, Shimojima T, Hirose S (2007) Drosophila GAGA factor directs histone H3.3 replacement that prevents the heterochromatin spreading. Genes Dev 21: 552-561.
